# Supplementary material for: The Interference of Pre-Processing Software for the Numerical Simulation of Groundwater on the Cognition of Environmental Students: Model Mesh Construction as an Example
Source: Int J Environ Res Public Health. 2023 Jan 10;20(2):1203. doi: 10.3390/ijerph20021203 (PMC9859239; doi:10.3390/ijerph20021203)
Supplement: Supplementary file 1 [file ijerph-20-01203-s001.zip]

Archive with 1 entries (1 files):
- ijerph-2079338-supplementary.pdf
